# Supplementary material for: Anticancer Effects with Molecular Docking Confirmation of Newly Synthesized Isatin Sulfonamide Molecular Hybrid Derivatives against Hepatic Cancer Cell Lines
Source: Biomedicines. 2022 Mar 20;10(3):722. doi: 10.3390/biomedicines10030722 (PMC8945686; doi:10.3390/biomedicines10030722)
Supplement: Supplementary file 1 [file biomedicines-10-00722-s001.zip]

Archive with 1 entries (1 files):
- biomedicines-1606043-supplementary.pdf
